# Supplementary material for: Fungal Interactions Matter: Tricholoma matsutake Domination Affect Fungal Diversity and Function in Mountain Forest Soils
Source: Biology (Basel). 2021 Oct 15;10(10):1051. doi: 10.3390/biology10101051 (PMC8533266; doi:10.3390/biology10101051)
Supplement: Supplementary file 1 [file biology-10-01051-s001.zip]

Archive with 1 entries (1 files):
- biology-1390203-supplementary.pdf
